# Supplementary material for: Therapeutic Potential of Natural Compounds in Neurodegenerative Diseases: Insights from Clinical Trials
Source: Pharmaceutics. 2023 Jan 7;15(1):212. doi: 10.3390/pharmaceutics15010212 (PMC9860553; doi:10.3390/pharmaceutics15010212)
Supplement: Supplementary file 1 [file pharmaceutics-15-00212-s001.zip]

Archive with 1 entries (1 files):
- pharmaceutics-2102056-supplementary.pdf
